# Supplementary material for: Artificial Intelligence and Innovation in Oral Health Care Sciences: A Conceptual Review
Source: Healthcare (Basel). 2025 Dec 18;13(24):3327. doi: 10.3390/healthcare13243327 (PMC12733269; doi:10.3390/healthcare13243327)
Supplement: Supplementary file 1 [file healthcare-13-03327-s001.zip]

Archive with 1 entries (1 files):
- healthcare-3998025-supplementary.pdf
